# Supplementary material for: MicroRNA-31 Reduces the Motility of Proinflammatory T Helper 1 Lymphocytes
Source: Front Immunol. 2018 Dec 6;9:2813. doi: 10.3389/fimmu.2018.02813 (PMC6291424; doi:10.3389/fimmu.2018.02813)
Supplement: Supplementary file 2 [file Table_2.xlsx]

## Sheet: Supp. Table 2A
Supplementary Table 2a:
GSEA with PT50
NAME	PROBE	GENE SYMBOL	GENE_TITLE	RANK IN GENE LIST	RANK METRIC SCORE	RUNNING ES	CORE ENRICHMENT
row_0	DDX6	DDX6	DEAD (Asp-Glu-Ala-Asp) box polypeptide 6	16	0.452057	0.0285034	Yes
row_1	SEMA6D	SEMA6D	sema domain, transmembrane domain (TM), and cytoplasmic domain, (semaphorin) 6D	73	0.312247	0.0439638	Yes
row_2	KREMEN1	KREMEN1	kringle containing transmembrane protein 1	119	0.268715	0.057569	Yes
row_3	ABLIM1	ABLIM1	actin binding LIM protein 1	222	0.215175	0.062259	Yes
row_4	LATS2	LATS2	LATS, large tumor suppressor, homolog 2 (Drosophila)	244	0.205803	0.0739454	Yes
row_5	A630054L15RIK	null	null	298	0.193581	0.0818107	Yes
row_6	NCOA2	NCOA2	nuclear receptor coactivator 2	303	0.192087	0.0941855	Yes
row_7	BC024659	null	null	338	0.186498	0.103368	Yes
row_8	TMOD2	TMOD2	tropomodulin 2 (neuronal)	347	0.184497	0.114862	Yes
row_9	RDX	RDX	radixin	352	0.183684	0.126679	Yes
row_10	1110067D22RIK	null	null	370	0.180698	0.137076	Yes
row_11	MOSPD2	MOSPD2	motile sperm domain containing 2	420	0.172116	0.143892	Yes
row_12	YWHAE	YWHAE	tyrosine 3-monooxygenase/tryptophan 5-monooxygenase activation protein, epsilon polypeptide	509	0.161586	0.146342	Yes
row_13	TAF4	TAF4	TAF4 RNA polymerase II, TATA box binding protein (TBP)-associated factor, 135kDa	524	0.159687	0.155625	Yes
row_14	AMMECR1	AMMECR1	Alport syndrome, mental retardation, midface hypoplasia and elliptocytosis chromosomal region, gene 1	581	0.153713	0.160562	Yes
row_15	STK40	STK40	serine/threonine kinase 40	707	0.140919	0.158159	Yes
row_16	ZNF289	ZNF289	zinc finger protein 289, ID1 regulated	773	0.135207	0.161021	Yes
row_17	4631416L12RIK	null	null	775	0.135104	0.169895	Yes
row_18	POU2F1	POU2F1	POU domain, class 2, transcription factor 1	809	0.132024	0.175556	Yes
row_19	HIAT1	HIAT1	hippocampus abundant transcript 1	823	0.130988	0.183028	Yes
row_20	PRKCE	PRKCE	protein kinase C, epsilon	877	0.127408	0.186501	Yes
row_21	RP23-143A14.5	null	null	891	0.126331	0.193664	Yes
row_22	MBNL3	MBNL3	muscleblind-like 3 (Drosophila)	956	0.121519	0.195711	Yes
row_23	VAV3	VAV3	vav 3 oncogene	960	0.121117	0.203469	Yes
row_24	HIF1AN	HIF1AN	hypoxia-inducible factor 1, alpha subunit inhibitor	1019	0.117989	0.205846	Yes
row_25	ZFP36L1	ZFP36L1	zinc finger protein 36, C3H type-like 1	1076	0.11424	0.208162	Yes
row_26	PLXDC2	PLXDC2	plexin domain containing 2	1104	0.112801	0.213111	Yes
row_27	EML5	EML5	echinoderm microtubule associated protein like 5	1124	0.111684	0.218737	Yes
row_28	8430437G11RIK	null	null	1139	0.111132	0.224798	Yes
row_29	HSP110	null	null	1140	0.111126	0.232175	Yes
row_30	TMEM23	TMEM23	transmembrane protein 23	1162	0.110278	0.23752	Yes
row_31	PPP3CA	PPP3CA	protein phosphatase 3 (formerly 2B), catalytic subunit, alpha isoform (calcineurin A alpha)	1168	0.11001	0.244352	Yes
row_32	MAP3K1	MAP3K1	mitogen-activated protein kinase kinase kinase 1	1201	0.107848	0.248502	Yes
row_33	RSBN1	RSBN1	round spermatid basic protein 1	1340	0.100357	0.242184	Yes
row_34	CNP	CNP	2',3'-cyclic nucleotide 3' phosphodiesterase	1420	0.0963035	0.241146	Yes
row_35	OXSR1	OXSR1	oxidative-stress responsive 1	1453	0.0948173	0.244431	Yes
row_36	PERQ1	PERQ1	PERQ amino acid rich, with GYF domain 1	1487	0.0936439	0.247543	Yes
row_37	NUP153	NUP153	nucleoporin 153kDa	1520	0.0917454	0.250623	Yes
row_38	CPSF2	CPSF2	cleavage and polyadenylation specific factor 2, 100kDa	1529	0.0913937	0.255938	Yes
row_39	ZSWIM6	ZSWIM6	zinc finger, SWIM-type containing 6	1544	0.0907635	0.260646	Yes
row_40	D930036F22RIK	null	null	1556	0.0903635	0.26561	Yes
row_41	CLASP2	CLASP2	cytoplasmic linker associated protein 2	1597	0.0885723	0.267727	Yes
row_42	CCNJ	CCNJ	cyclin J	1607	0.0881501	0.272732	Yes
row_43	GLTSCR1	GLTSCR1	glioma tumor suppressor candidate region gene 1	1620	0.0875403	0.277415	Yes
row_44	CLOCK	CLOCK	clock homolog (mouse)	1710	0.0835331	0.274589	Yes
row_45	RASA1	RASA1	RAS p21 protein activator (GTPase activating protein) 1	1800	0.0795894	0.271501	Yes
row_46	HDH	null	null	1861	0.077541	0.271005	Yes
row_47	NARG1	NARG1	NMDA receptor regulated 1	1883	0.0765792	0.274113	Yes
row_48	FBXL10	FBXL10	F-box and leucine-rich repeat protein 10	1980	0.0725204	0.269898	Yes
row_49	ZFP313	null	null	2027	0.0708191	0.270273	Yes
row_50	GLT8D3	GLT8D3	glycosyltransferase 8 domain containing 3	2035	0.0705968	0.274301	Yes
row_51	ZC3H12C	ZC3H12C	zinc finger CCCH-type containing 12C	2141	0.0662165	0.26882	Yes
row_52	CLCN3	CLCN3	chloride channel 3	2165	0.0651426	0.270981	Yes
row_53	D130059P03RIK	null	null	2180	0.0645303	0.273948	Yes
row_54	CSNK1D	CSNK1D	casein kinase 1, delta	2191	0.0639191	0.277251	Yes
row_55	E430034L04RIK	null	null	2238	0.0622868	0.277059	Yes
row_56	GLCCI1	GLCCI1	glucocorticoid induced transcript 1	2266	0.0613623	0.278593	Yes
row_57	LOC674944	null	null	2354	0.0582728	0.274278	No
row_58	1810015C04RIK	null	null	2495	0.0540085	0.264695	No
row_59	MLXIP	MLXIP	MLX interacting protein	2512	0.0534742	0.26674	No
row_60	FPGT	FPGT	fucose-1-phosphate guanylyltransferase	2521	0.0532516	0.269523	No
row_61	EIF4EBP2	EIF4EBP2	eukaryotic translation initiation factor 4E binding protein 2	2615	0.0504718	0.264126	No
row_62	VPS39	VPS39	vacuolar protein sorting 39 (yeast)	2631	0.0502108	0.266048	No
row_63	BAP1	BAP1	BRCA1 associated protein-1 (ubiquitin carboxy-terminal hydrolase)	2689	0.0481154	0.263881	No
row_64	RAB7L1	RAB7L1	RAB7, member RAS oncogene family-like 1	2738	0.0466978	0.262466	No
row_65	NAT12	NAT12	N-acetyltransferase 12	2816	0.044639	0.258187	No
row_66	CCNT1	CCNT1	cyclin T1	2837	0.0440843	0.259232	No
row_67	ARL6IP2	ARL6IP2	ADP-ribosylation factor-like 6 interacting protein 2	2892	0.0429433	0.257004	No
row_68	2410014A08RIK	null	null	2894	0.0428723	0.259756	No
row_69	ZFPN1A1	null	null	2963	0.0412785	0.2561	No
row_70	RAB19	null	null	2967	0.0411991	0.258553	No
row_71	LPP	LPP	LIM domain containing preferred translocation partner in lipoma	2979	0.0407895	0.260226	No
row_72	CD28	CD28	CD28 molecule	3000	0.0399962	0.261	No
row_73	ACTG1	ACTG1	actin, gamma 1	3027	0.0393484	0.261167	No
row_74	LOC674308	null	null	3388	0.031685	0.22941	No
row_75	HIP2	HIP2	huntingtin interacting protein 2	3401	0.0313169	0.23036	No
row_76	PPP2R2A	PPP2R2A	protein phosphatase 2 (formerly 2A), regulatory subunit B (PR 52), alpha isoform	3467	0.0300014	0.226238	No
row_77	SH3BP1	SH3BP1	SH3-domain binding protein 1	3536	0.0283023	0.221721	No
row_78	TMED10	TMED10	transmembrane emp24-like trafficking protein 10 (yeast)	3614	0.0260306	0.216207	No
row_79	EGLN3	EGLN3	egl nine homolog 3 (C. elegans)	3627	0.0255585	0.216775	No
row_80	CHMP7	CHMP7	CHMP family, member 7	3658	0.024763	0.215597	No
row_81	LYCAT	LYCAT	lysocardiolipin acyltransferase	3686	0.0240423	0.214653	No
row_82	AKAP7	AKAP7	A kinase (PRKA) anchor protein 7	3692	0.0239529	0.215773	No
row_83	4930402E16RIK	null	null	3806	0.0209643	0.206536	No
row_84	B230333C21RIK	null	null	3933	0.017933	0.195876	No
row_85	2900009I07RIK	null	null	4072	0.0147344	0.183874	No
row_86	4931406P16RIK	null	null	4285	0.00992526	0.164593	No
row_87	UBN1	UBN1	ubinuclein 1	4317	0.00942442	0.162303	No
row_88	TSPAN31	TSPAN31	tetraspanin 31	4344	0.00882756	0.160444	No
row_89	1200016B10RIK	null	null	4378	0.00803866	0.157873	No
row_90	EIF5	EIF5	eukaryotic translation initiation factor 5	4507	0.00527507	0.146184	No
row_91	WDR20	WDR20	WD repeat domain 20	4634	0.00250031	0.134499	No
row_92	PEX5	PEX5	peroxisomal biogenesis factor 5	4778	-0.000827364	0.121104	No
row_93	CORO7	CORO7	coronin 7	4795	-0.00115007	0.119676	No
row_94	RAB6B	RAB6B	RAB6B, member RAS oncogene family	4907	-0.00371704	0.109482	No
row_95	AHCYL1	AHCYL1	S-adenosylhomocysteine hydrolase-like 1	4994	-0.00575049	0.101775	No
row_96	5730403B10RIK	null	null	5061	-0.00711265	0.0960398	No
row_97	D330027G24RIK	null	null	5072	-0.00729102	0.0955832	No
row_98	FXR1H	null	null	5117	-0.00830658	0.0919962	No
row_99	2310066E14RIK	null	null	5136	-0.00860402	0.0908743	No
row_100	NUFIP2	NUFIP2	nuclear fragile X mental retardation protein interacting protein 2	5166	-0.00932692	0.0887658	No
row_101	RAPH1	RAPH1	Ras association (RalGDS/AF-6) and pleckstrin homology domains 1	5175	-0.00946546	0.0886417	No
row_102	CHD7	CHD7	chromodomain helicase DNA binding protein 7	5181	-0.00956764	0.0888066	No
row_103	NDRG3	NDRG3	NDRG family member 3	5188	-0.00983382	0.088895	No
row_104	3110001I22RIK	null	null	5219	-0.0104911	0.0867698	No
row_105	PIK3C2A	PIK3C2A	phosphoinositide-3-kinase, class 2, alpha polypeptide	5228	-0.0107645	0.0867319	No
row_106	BAHD1	BAHD1	bromo adjacent homology domain containing 1	5392	-0.0138575	0.0723207	No
row_107	ZDHHC20	ZDHHC20	zinc finger, DHHC-type containing 20	5470	-0.0154847	0.0661063	No
row_108	HOMER1	HOMER1	homer homolog 1 (Drosophila)	5482	-0.0157257	0.0661156	No
row_109	ATXN3	ATXN3	ataxin 3	5550	-0.0171989	0.0609555	No
row_110	GLUL	GLUL	glutamate-ammonia ligase (glutamine synthetase)	5618	-0.0183229	0.0558701	No
row_111	GPR137	GPR137	G protein-coupled receptor 137	5631	-0.0186321	0.0559783	No
row_112	KIF2A	KIF2A	kinesin heavy chain member 2A	5642	-0.0188396	0.0562883	No
row_113	AF529169	null	null	5683	-0.0198055	0.0538408	No
row_114	SUPT16H	SUPT16H	suppressor of Ty 16 homolog (S. cerevisiae)	5700	-0.0201576	0.053674	No
row_115	IFI30	IFI30	interferon, gamma-inducible protein 30	5785	-0.0219922	0.0472332	No
row_116	2810012L14RIK	null	null	6232	-0.0319151	0.00740298	No
row_117	TACC2	TACC2	transforming, acidic coiled-coil containing protein 2	6370	-0.0352357	-0.00314364	No
row_118	PPP6C	PPP6C	protein phosphatase 6, catalytic subunit	6528	-0.0389665	-0.0153237	No
row_119	TACC1	TACC1	transforming, acidic coiled-coil containing protein 1	6536	-0.039113	-0.0133857	No
row_120	DUSP1	DUSP1	dual specificity phosphatase 1	6639	-0.0412718	-0.0202397	No
row_121	TBC1D22A	TBC1D22A	TBC1 domain family, member 22A	6685	-0.0424089	-0.021657	No
row_122	PPP1R7	PPP1R7	protein phosphatase 1, regulatory subunit 7	6777	-0.0443313	-0.0272733	No
row_123	TFRC	TFRC	transferrin receptor (p90, CD71)	6859	-0.0465796	-0.0317998	No
row_124	VPS26B	VPS26B	vacuolar protein sorting 26 homolog B (S. cerevisiae)	6975	-0.0493067	-0.0393431	No
row_125	MAFG	MAFG	v-maf musculoaponeurotic fibrosarcoma oncogene homolog G (avian)	6993	-0.0497101	-0.0376422	No
row_126	PPM1F	PPM1F	protein phosphatase 1F (PP2C domain containing)	7124	-0.0527937	-0.0463649	No
row_127	WDR5	WDR5	WD repeat domain 5	7143	-0.0531663	-0.0445287	No
row_128	E2F2	E2F2	E2F transcription factor 2	7195	-0.0543261	-0.0457192	No
row_129	MPHOSPH9	MPHOSPH9	M-phase phosphoprotein 9	7229	-0.0551813	-0.04516	No
row_130	NUMB	NUMB	numb homolog (Drosophila)	7239	-0.0554378	-0.0423265	No
row_131	FEM1C	FEM1C	fem-1 homolog c (C.elegans)	7309	-0.0567357	-0.0450501	No
row_132	EIF2C3	EIF2C3	eukaryotic translation initiation factor 2C, 3	7316	-0.0568465	-0.0418409	No
row_133	E430012M05RIK	null	null	7405	-0.0587751	-0.0462162	No
row_134	SNX4	SNX4	sorting nexin 4	7493	-0.0609935	-0.0503502	No
row_135	CYB5B	CYB5B	cytochrome b5 type B (outer mitochondrial membrane)	7528	-0.0618161	-0.0494446	No
row_136	STX12	STX12	syntaxin 12	7631	-0.0645286	-0.0547548	No
row_137	VAMP4	VAMP4	vesicle-associated membrane protein 4	7645	-0.064877	-0.0516708	No
row_138	ARRDC3	ARRDC3	arrestin domain containing 3	7658	-0.0651663	-0.0484737	No
row_139	TM9SF3	TM9SF3	transmembrane 9 superfamily member 3	7683	-0.0659833	-0.0463509	No
row_140	CHD6	CHD6	chromodomain helicase DNA binding protein 6	7685	-0.0660149	-0.0420628	No
row_141	ENY2	ENY2	enhancer of yellow 2 homolog (Drosophila)	7756	-0.0682802	-0.0441141	No
row_142	SLC25A35	SLC25A35	solute carrier family 25, member 35	7773	-0.0687921	-0.0410525	No
row_143	SLBP	SLBP	stem-loop (histone) binding protein	7822	-0.0697068	-0.0409399	No
row_144	SERF2	SERF2	small EDRK-rich factor 2	7864	-0.0706491	-0.0401063	No
row_145	KLF13	KLF13	Kruppel-like factor 13	8118	-0.0777597	-0.0587406	No
row_146	SERTAD2	SERTAD2	SERTA domain containing 2	8146	-0.0785351	-0.0560668	No
row_147	AKAP1	AKAP1	A kinase (PRKA) anchor protein 1	8185	-0.0797785	-0.0543451	No
row_148	AXIN1	AXIN1	axin 1	8249	-0.0818481	-0.0548374	No
row_149	VAPB	VAPB	VAMP (vesicle-associated membrane protein)-associated protein B and C	8344	-0.08447	-0.0580714	No
row_150	CDK2	CDK2	cyclin-dependent kinase 2	8419	-0.0867496	-0.0592729	No
row_151	GATAD2B	GATAD2B	GATA zinc finger domain containing 2B	8436	-0.0870963	-0.0549962	No
row_152	CLCF1	CLCF1	cardiotrophin-like cytokine factor 1	8527	-0.089964	-0.0574892	No
row_153	CCDC21	CCDC21	coiled-coil domain containing 21	8696	-0.0953519	-0.066961	No
row_154	SLC39A14	SLC39A14	solute carrier family 39 (zinc transporter), member 14	8727	-0.0965815	-0.0633714	No
row_155	SPATA2	SPATA2	spermatogenesis associated 2	8771	-0.0977954	-0.0609239	No
row_156	SSBP3	SSBP3	single stranded DNA binding protein 3	8797	-0.098484	-0.0567378	No
row_157	PAFAH1B2	PAFAH1B2	platelet-activating factor acetylhydrolase, isoform Ib, beta subunit 30kDa	8950	-0.104694	-0.0640845	No
row_158	ABCB9	ABCB9	ATP-binding cassette, sub-family B (MDR/TAP), member 9	9002	-0.106724	-0.0617968	No
row_159	TNS1	TNS1	tensin 1	9096	-0.110677	-0.0631971	No
row_160	COPS2	COPS2	COP9 constitutive photomorphogenic homolog subunit 2 (Arabidopsis)	9119	-0.111487	-0.0578656	No
row_161	SEPHS1	SEPHS1	selenophosphate synthetase 1	9126	-0.111809	-0.0510079	No
row_162	5830457O10RIK	null	null	9129	-0.111862	-0.0437704	No
row_163	MAPKAPK2	MAPKAPK2	mitogen-activated protein kinase-activated protein kinase 2	9166	-0.11315	-0.0396453	No
row_164	ELAVL1	ELAVL1	ELAV (embryonic lethal, abnormal vision, Drosophila)-like 1 (Hu antigen R)	9258	-0.116839	-0.0404484	No
row_165	SAPS3	SAPS3	SAPS domain family, member 3	9399	-0.122914	-0.045457	No
row_166	FLOT1	FLOT1	flotillin 1	9423	-0.12389	-0.0393962	No
row_167	APBB2	APBB2	amyloid beta (A4) precursor protein-binding, family B, member 2 (Fe65-like)	9431	-0.124242	-0.0318072	No
row_168	B3GNT2	B3GNT2	UDP-GlcNAc:betaGal beta-1,3-N-acetylglucosaminyltransferase 2	9434	-0.124303	-0.0237439	No
row_169	STUB1	STUB1	STIP1 homology and U-box containing protein 1	9544	-0.130245	-0.02535	No
row_170	IRF1	IRF1	interferon regulatory factor 1	9560	-0.131136	-0.0180558	No
row_171	SFXN1	SFXN1	sideroflexin 1	9590	-0.133321	-0.0119334	No
row_172	1810035L17RIK	null	null	9670	-0.137521	-0.0102349	No
row_173	2810407C02RIK	null	null	9729	-0.139833	-0.00640778	No
row_174	MRPL48	MRPL48	mitochondrial ribosomal protein L48	9741	-0.140668	0.00189536	No
row_175	2610019A05RIK	null	null	9799	-0.144303	0.00611326	No
row_176	NSUN4	NSUN4	NOL1/NOP2/Sun domain family, member 4	9839	-0.146259	0.012154	No
row_177	LBH	LBH	-	9894	-0.148925	0.0169609	No
row_178	DHCR24	DHCR24	24-dehydrocholesterol reductase	10111	-0.167112	0.00773806	No
row_179	MAP4K5	MAP4K5	mitogen-activated protein kinase kinase kinase kinase 5	10385	-0.197652	-0.00481865	No
row_180	2610003J06RIK	null	null	10565	-0.231884	-0.00626173	No
row_181	BACH2	BACH2	BTB and CNC homology 1, basic leucine zipper transcription factor 2	10799	-0.4443	0.00131673	No

## Sheet: Supp. Table 2B
Supplementary Table 2b:
GSEA/KEGG Analysis.
Upregulated in Anta-31 treated
NAME	SIZE	ES	NES	NOM p-val
KEGG_REGULATION_OF_ACTIN_CYTOSKELETON	108	0.306024	1.36492	0.0295726
KEGG_PHOSPHATIDYLINOSITOL_SIGNALING_SYSTEM	40	0.434158	1.5936	0.0128638

## Sheet: Supp. Table 2C
Supplementary Table 2c:
KEGG_REGULATION_OF_ACTIN_CYTOSKELETON
NAME	PROBE	GENE SYMBOL	GENE_TITLE	RANK IN GENE LIST	RANK METRIC SCORE	RUNNING ES	CORE ENRICHMENT
row_0	ITGA4	ITGA4	integrin, alpha 4 (antigen CD49D, alpha 4 subunit of VLA-4 receptor)	22	0.414796	0.0409802	Yes
row_1	SCIN	SCIN	scinderin	90	0.291496	0.0649647	Yes
row_2	PPP1CB	PPP1CB	protein phosphatase 1, catalytic subunit, beta isoform	251	0.203069	0.0710883	Yes
row_3	ITGB5	ITGB5	integrin, beta 5	274	0.197253	0.0894983	Yes
row_4	RDX	RDX	radixin	352	0.183684	0.101363	Yes
row_5	F2R	F2R	coagulation factor II (thrombin) receptor	356	0.182654	0.120033	Yes
row_6	PIK3CG	PIK3CG	phosphoinositide-3-kinase, catalytic, gamma polypeptide	360	0.181974	0.138633	Yes
row_7	PDGFC	PDGFC	platelet derived growth factor C	361	0.181689	0.157483	Yes
row_8	SOS2	SOS2	son of sevenless homolog 2 (Drosophila)	426	0.171587	0.169307	Yes
row_9	WASF2	WASF2	WAS protein family, member 2	573	0.154503	0.1717	Yes
row_10	CYFIP1	CYFIP1	cytoplasmic FMR1 interacting protein 1	666	0.144527	0.178101	Yes
row_11	ITGAV	ITGAV	integrin, alpha V (vitronectin receptor, alpha polypeptide, antigen CD51)	771	0.135283	0.182423	Yes
row_12	NCKAP1	NCKAP1	NCK-associated protein 1	845	0.129661	0.189057	Yes
row_13	PXN	PXN	paxillin	886	0.126759	0.198472	Yes
row_14	ARPC5L	ARPC5L	actin related protein 2/3 complex, subunit 5-like	922	0.123909	0.208058	Yes
row_15	VAV3	VAV3	vav 3 oncogene	960	0.121117	0.217168	Yes
row_16	PAK4	PAK4	p21(CDKN1A)-activated kinase 4	1081	0.11397	0.217783	Yes
row_17	IQGAP2	IQGAP2	IQ motif containing GTPase activating protein 2	1142	0.111076	0.223703	Yes
row_18	FGF4	FGF4	fibroblast growth factor 4 (heparin secretory transforming protein 1, Kaposi sarcoma oncogene)	1294	0.102765	0.220261	Yes
row_19	DIAPH3	DIAPH3	diaphanous homolog 3 (Drosophila)	1315	0.101707	0.228945	Yes
row_20	ARHGEF6	ARHGEF6	Rac/Cdc42 guanine nucleotide exchange factor (GEF) 6	1320	0.10156	0.239108	Yes
row_21	ITGA3	ITGA3	integrin, alpha 3 (antigen CD49C, alpha 3 subunit of VLA-3 receptor)	1365	0.0992259	0.245293	Yes
row_22	ROCK1	ROCK1	Rho-associated, coiled-coil containing protein kinase 1	1383	0.0981203	0.253885	Yes
row_23	PIK3R1	PIK3R1	phosphoinositide-3-kinase, regulatory subunit 1 (p85 alpha)	1498	0.0929414	0.25288	Yes
row_24	FGD3	FGD3	FYVE, RhoGEF and PH domain containing 3	1499	0.0929286	0.262521	Yes
row_25	PIK3CD	PIK3CD	phosphoinositide-3-kinase, catalytic, delta polypeptide	1516	0.0919337	0.270564	Yes
row_26	CDC42	CDC42	cell division cycle 42 (GTP binding protein, 25kDa)	1539	0.091077	0.277959	Yes
row_27	ENAH	ENAH	enabled homolog (Drosophila)	1555	0.0903657	0.285933	Yes
row_28	ARPC2	ARPC2	actin related protein 2/3 complex, subunit 2, 34kDa	1673	0.0849393	0.283817	Yes
row_29	APC	APC	adenomatosis polyposis coli	1764	0.0810042	0.283815	Yes
row_30	KRAS	KRAS	v-Ki-ras2 Kirsten rat sarcoma viral oncogene homolog	1786	0.0800675	0.29016	Yes
row_31	PPP1R12A	PPP1R12A	protein phosphatase 1, regulatory (inhibitor) subunit 12A	1862	0.0774876	0.291194	Yes
row_32	FGFR2	FGFR2	ffer syndrome, Jackson-Weiss syndrome)	1873	0.077182	0.298268	Yes
row_33	WAS	WAS	Wiskott-Aldrich syndrome (eczema-thrombocytopenia)	1895	0.0761337	0.304205	Yes
row_34	SSH1	SSH1	slingshot homolog 1 (Drosophila)	1958	0.073348	0.306024	Yes
row_35	MAP2K2	MAP2K2	mitogen-activated protein kinase kinase 2	2376	0.0576528	0.273055	No
row_36	VAV1	VAV1	vav 1 oncogene	2422	0.0560288	0.274665	No
row_37	GNA13	GNA13	guanine nucleotide binding protein (G protein), alpha 13	2520	0.0532529	0.27113	No
row_38	MYH9	MYH9	myosin, heavy chain 9, non-muscle	2708	0.0475856	0.2586	No
row_39	ITGA2B	ITGA2B	integrin, alpha 2b (platelet glycoprotein IIb of IIb/IIIa complex, antigen CD41)	2800	0.0451644	0.254786	No
row_40	ARHGEF12	ARHGEF12	Rho guanine nucleotide exchange factor (GEF) 12	2831	0.0441844	0.256568	No
row_41	CRK	CRK	v-crk sarcoma virus CT10 oncogene homolog (avian)	2918	0.0423827	0.252932	No
row_42	ACTG1	ACTG1	actin, gamma 1	3027	0.0393484	0.246927	No
row_43	RHOA	RHOA	ras homolog gene family, member A	3430	0.0307556	0.212568	No
row_44	ARPC5	ARPC5	actin related protein 2/3 complex, subunit 5, 16kDa	3537	0.0282975	0.205603	No
row_45	PIK3CB	PIK3CB	phosphoinositide-3-kinase, catalytic, beta polypeptide	3605	0.02631	0.202075	No
row_46	GNA12	GNA12	guanine nucleotide binding protein (G protein) alpha 12	3650	0.0249043	0.200549	No
row_47	CRKL	CRKL	v-crk sarcoma virus CT10 oncogene homolog (avian)-like	3719	0.0232296	0.196607	No
row_48	ABI2	ABI2	abl interactor 2	3817	0.0207914	0.189704	No
row_49	ITGB2	ITGB2	integrin, beta 2 (complement component 3 receptor 3 and 4 subunit)	3828	0.0203144	0.190878	No
row_50	LIMK1	LIMK1	LIM domain kinase 1	3875	0.0191152	0.188564	No
row_51	PTK2	PTK2	PTK2 protein tyrosine kinase 2	4039	0.0153635	0.174933	No
row_52	NRAS	NRAS	neuroblastoma RAS viral (v-ras) oncogene homolog	4235	0.0110749	0.157868	No
row_53	FGF7	FGF7	fibroblast growth factor 7 (keratinocyte growth factor)	4276	0.0101296	0.155183	No
row_54	NCKAP1L	NCKAP1L	NCK-associated protein 1-like	4580	0.00370386	0.127265	No
row_55	TMSB4X	TMSB4X	thymosin, beta 4, X-linked	4610	0.00311336	0.124879	No
row_56	ACTB	ACTB	actin, beta	4676	0.00148032	0.118962	No
row_57	CFL1	CFL1	cofilin 1 (non-muscle)	4683	0.00140781	0.118547	No
row_58	VCL	VCL	vinculin	4708	0.000758278	0.116384	No
row_59	MSN	MSN	moesin	4866	-0.00277783	0.102008	No
row_60	WASL	WASL	Wiskott-Aldrich syndrome-like	4908	-0.00371872	0.0985639	No
row_61	PPP1CA	PPP1CA	protein phosphatase 1, catalytic subunit, alpha isoform	4963	-0.00492812	0.0940312	No
row_62	MYLK	MYLK	myosin, light chain kinase	5125	-0.0084207	0.0798666	No
row_63	ARHGEF1	ARHGEF1	Rho guanine nucleotide exchange factor (GEF) 1	5338	-0.0128052	0.0613932	No
row_64	ROCK2	ROCK2	Rho-associated, coiled-coil containing protein kinase 2	5350	-0.0131404	0.061729	No
row_65	PIK3R5	PIK3R5	phosphoinositide-3-kinase, regulatory subunit 5, p101	5455	-0.0151829	0.0535901	No
row_66	EGF	EGF	epidermal growth factor (beta-urogastrone)	5508	-0.0163266	0.0504269	No
row_67	PAK2	PAK2	p21 (CDKN1A)-activated kinase 2	5591	-0.0178169	0.0446161	No
row_68	IQGAP1	IQGAP1	IQ motif containing GTPase activating protein 1	5720	-0.0205461	0.0347918	No
row_69	PFN2	PFN2	profilin 2	5789	-0.022094	0.0307325	No
row_70	ARPC1A	ARPC1A	actin related protein 2/3 complex, subunit 1A, 41kDa	6285	-0.0332058	-0.0120581	No
row_71	RAC2	RAC2	ras-related C3 botulinum toxin substrate 2 (rho family, small GTP binding protein Rac2)	6311	-0.0339204	-0.010874	No
row_72	RAF1	RAF1	v-raf-1 murine leukemia viral oncogene homolog 1	6612	-0.0407565	-0.0346672	No
row_73	BRAF	BRAF	v-raf murine sarcoma viral oncogene homolog B1	6633	-0.0411597	-0.032265	No
row_74	PIK3CA	PIK3CA	phosphoinositide-3-kinase, catalytic, alpha polypeptide	6640	-0.0412873	-0.0285419	No
row_75	FGF13	FGF13	fibroblast growth factor 13	6978	-0.0493345	-0.0549011	No
row_76	MAPK3	MAPK3	mitogen-activated protein kinase 3	7059	-0.0513248	-0.0570486	No
row_77	PFN1	PFN1	profilin 1	7223	-0.055049	-0.0665624	No
row_78	MAP2K1	MAP2K1	mitogen-activated protein kinase kinase 1	7330	-0.0570475	-0.0705447	No
row_79	ITGB7	ITGB7	integrin, beta 7	7465	-0.0602686	-0.0768082	No
row_80	ACTN1	ACTN1	actinin, alpha 1	7642	-0.0648245	-0.086522	No
row_81	ARPC3	ARPC3	actin related protein 2/3 complex, subunit 3, 21kDa	7847	-0.0701964	-0.0982938	No
row_82	TIAM2	TIAM2	T-cell lymphoma invasion and metastasis 2	7874	-0.0710136	-0.0933547	No
row_83	CSK	CSK	c-src tyrosine kinase	7988	-0.0740666	-0.0962251	No
row_84	ARPC1B	ARPC1B	actin related protein 2/3 complex, subunit 1B, 41kDa	8005	-0.0747898	-0.0899602	No
row_85	CYFIP2	CYFIP2	cytoplasmic FMR1 interacting protein 2	8130	-0.0780646	-0.0934433	No
row_86	MAPK1	MAPK1	mitogen-activated protein kinase 1	8417	-0.0867141	-0.111161	No
row_87	ACTN4	ACTN4	actinin, alpha 4	8501	-0.0890414	-0.109675	No
row_88	VAV2	VAV2	vav 2 oncogene	8732	-0.096671	-0.121129	No
row_89	IQGAP3	IQGAP3	IQ motif containing GTPase activating protein 3	8878	-0.101683	-0.124123	No
row_90	PIP5K1B	PIP5K1B	phosphatidylinositol-4-phosphate 5-kinase, type I, beta	8909	-0.103011	-0.116238	No
row_91	ARHGEF4	ARHGEF4	Rho guanine nucleotide exchange factor (GEF) 4	8933	-0.103969	-0.1076	No
row_92	ARAF	ARAF	v-raf murine sarcoma 3611 viral oncogene homolog	8959	-0.104976	-0.0990434	No
row_93	SLC9A1	SLC9A1	solute carrier family 9 (sodium/hydrogen exchanger), member 1 (antiporter, Na+/H+, amiloride sensitive)	9028	-0.107695	-0.0942217	No
row_94	ITGA6	ITGA6	integrin, alpha 6	9452	-0.124935	-0.12077	No
row_95	CFL2	CFL2	cofilin 2 (muscle)	9646	-0.136187	-0.124668	No
row_96	RAC1	RAC1	ras-related C3 botulinum toxin substrate 1 (rho family, small GTP binding protein Rac1)	9948	-0.152653	-0.136945	No
row_97	GSN	GSN	gelsolin (amyloidosis, Finnish type)	9951	-0.152805	-0.121279	No
row_98	ITGB1	ITGB1	integrin, beta 1 (fibronectin receptor, beta polypeptide, antigen CD29 includes MDF2, MSK12)	9985	-0.156104	-0.108165	No
row_99	ARPC4	ARPC4	actin related protein 2/3 complex, subunit 4, 20kDa	10019	-0.15872	-0.0947805	No
row_100	PAK6	PAK6	p21(CDKN1A)-activated kinase 6	10059	-0.162394	-0.081575	No
row_101	ARHGEF7	ARHGEF7	Rho guanine nucleotide exchange factor (GEF) 7	10122	-0.167729	-0.0699642	No
row_102	TIAM1	TIAM1	T-cell lymphoma invasion and metastasis 1	10238	-0.180335	-0.0619961	No
row_103	PDGFB	PDGFB	platelet-derived growth factor beta polypeptide (simian sarcoma viral (v-sis) oncogene homolog)	10263	-0.183437	-0.0452063	No
row_104	HRAS	HRAS	v-Ha-ras Harvey rat sarcoma viral oncogene homolog	10359	-0.193702	-0.0339832	No
row_105	RRAS	RRAS	related RAS viral (r-ras) oncogene homolog	10371	-0.194913	-0.0147884	No
row_106	RRAS2	RRAS2	related RAS viral (r-ras) oncogene homolog 2	10582	-0.236128	-0.00990533	No
row_107	PDGFA	PDGFA	platelet-derived growth factor alpha polypeptide	10725	-0.302542	0.00821981	No
KEGG_PHOSPHATIDYLINOSITOL_SIGNALING_SYSTEM
NAME	PROBE	GENE SYMBOL	GENE_TITLE	RANK IN GENE LIST	RANK METRIC SCORE	RUNNING ES	CORE ENRICHMENT
row_0	INPP4B	INPP4B	inositol polyphosphate-4-phosphatase, type II, 105kDa	6	0.529889	0.134144	Yes
row_1	PTEN	PTEN	phosphatase and tensin homolog (mutated in multiple advanced cancers 1)	65	0.322387	0.210713	Yes
row_2	PLCG2	PLCG2	phospholipase C, gamma 2 (phosphatidylinositol-specific)	262	0.200038	0.243371	Yes
row_3	CALM1	CALM1	calmodulin 1 (phosphorylase kinase, delta)	289	0.194987	0.290525	Yes
row_4	PIK3CG	PIK3CG	phosphoinositide-3-kinase, catalytic, gamma polypeptide	360	0.181974	0.330286	Yes
row_5	CDS2	CDS2	CDP-diacylglycerol synthase (phosphatidate cytidylyltransferase) 2	487	0.163972	0.360274	Yes
row_6	INPP1	INPP1	inositol polyphosphate-1-phosphatase	631	0.147962	0.384614	Yes
row_7	OCRL	OCRL	oculocerebrorenal syndrome of Lowe	1375	0.098614	0.34072	Yes
row_8	IPPK	IPPK	inositol 1,3,4,5,6-pentakisphosphate 2-kinase	1443	0.0952283	0.358709	Yes
row_9	PIK3R1	PIK3R1	phosphoinositide-3-kinase, regulatory subunit 1 (p85 alpha)	1498	0.0929414	0.377323	Yes
row_10	PIK3CD	PIK3CD	phosphoinositide-3-kinase, catalytic, delta polypeptide	1516	0.0919337	0.399115	Yes
row_11	ITPR2	ITPR2	inositol 1,4,5-triphosphate receptor, type 2	1525	0.0916675	0.421675	Yes
row_12	DGKQ	DGKQ	diacylglycerol kinase, theta 110kDa	1669	0.0851667	0.430052	Yes
row_13	IMPA2	IMPA2	inositol(myo)-1(or 4)-monophosphatase 2	2067	0.0691185	0.410774	Yes
row_14	DGKZ	DGKZ	diacylglycerol kinase, zeta 104kDa	2158	0.0655569	0.419085	Yes
row_15	SYNJ1	SYNJ1	synaptojanin 1	2174	0.0647698	0.434158	Yes
row_16	CDIPT	CDIPT	CDP-diacylglycerol--inositol 3-phosphatidyltransferase (phosphatidylinositol synthase)	3325	0.0329883	0.335805	No
row_17	PLCG1	PLCG1	phospholipase C, gamma 1	3342	0.0327095	0.342635	No
row_18	PIK3CB	PIK3CB	phosphoinositide-3-kinase, catalytic, beta polypeptide	3605	0.02631	0.325006	No
row_19	PRKCA	PRKCA	protein kinase C, alpha	4120	0.0135793	0.28075	No
row_20	CALM2	CALM2	calmodulin 2 (phosphorylase kinase, delta)	4216	0.0114742	0.274849	No
row_21	INPP5B	INPP5B	inositol polyphosphate-5-phosphatase, 75kDa	4266	0.0102809	0.272915	No
row_22	IMPA1	IMPA1	inositol(myo)-1(or 4)-monophosphatase 1	4482	0.00567669	0.254402	No
row_23	ITPR1	ITPR1	inositol 1,4,5-triphosphate receptor, type 1	4889	-0.0033237	0.217564	No
row_24	PIK3C2A	PIK3C2A	phosphoinositide-3-kinase, class 2, alpha polypeptide	5228	-0.0107645	0.188929	No
row_25	INPP5D	INPP5D	inositol polyphosphate-5-phosphatase, 145kDa	5229	-0.0107894	0.191671	No
row_26	PIK3R5	PIK3R5	phosphoinositide-3-kinase, regulatory subunit 5, p101	5455	-0.0151829	0.174647	No
row_27	INPP5E	INPP5E	inositol polyphosphate-5-phosphatase, 72 kDa	6296	-0.0335741	0.105216	No
row_28	PIK3C3	PIK3C3	phosphoinositide-3-kinase, class 3	6344	-0.0347336	0.109684	No
row_29	PIK3CA	PIK3CA	phosphoinositide-3-kinase, catalytic, alpha polypeptide	6640	-0.0412873	0.0927982	No
row_30	SYNJ2	SYNJ2	synaptojanin 2	7341	-0.0572587	0.0423824	No
row_31	DGKA	DGKA	diacylglycerol kinase, alpha 80kDa	7722	-0.0671794	0.0241897	No
row_32	CALM3	CALM3	calmodulin 3 (phosphorylase kinase, delta)	8573	-0.0913621	-0.0314793	No
row_33	DGKE	DGKE	diacylglycerol kinase, epsilon 64kDa	8818	-0.0991005	-0.0289345	No
row_34	ITPK1	ITPK1	inositol 1,3,4-triphosphate 5/6 kinase	8840	-0.0999759	-0.00546932	No
row_35	PIP5K1B	PIP5K1B	phosphatidylinositol-4-phosphate 5-kinase, type I, beta	8909	-0.103011	0.014405	No
row_36	DGKH	DGKH	diacylglycerol kinase, eta	9149	-0.112506	0.0208216	No
row_37	DGKD	DGKD	diacylglycerol kinase, delta 130kDa	9315	-0.119289	0.0358308	No
row_38	INPPL1	INPPL1	inositol polyphosphate phosphatase-like 1	9756	-0.141815	0.0310419	No
row_39	ITPKB	ITPKB	inositol 1,4,5-trisphosphate 3-kinase B	10654	-0.263457	0.0147579	No

## Sheet: Supp. Table 2D
Supplementary Table 2d:
GSEA Parameter
producer_class	xtools.gsea.Gsea
producer_timestamp	1504171919949
param	collapse	TRUE
param	cls	path to\Anta-31_vs_Anta-SCR.cls#Anta-31_versus_Anta-SCR
param	plot_top_x	20
param	norm	meandiv
param	save_rnd_lists	FALSE
param	median	FALSE
param	num	100
param	scoring_scheme	weighted
param	make_sets	TRUE
param	mode	Max_probe
param	gmx	path to\"the tested gene sets"
param	gui	FALSE
param	chip	path to\Mouse430_2.chip
param	metric	log2_Ratio_of_Classes
param	rpt_label	72h_miR31_PT_PT50
param	help	FALSE
param	order	descending
param	out	path to\GSEA_final
param	create_svgs	TRUE
param	permute	gene_set
param	rnd_type	no_balance
param	set_min	15
param	include_only_symbols	TRUE
param	sort	real
param	create_gcts	FALSE
param	rnd_seed	timestamp
param	nperm	30000
param	zip_report	FALSE
param	set_max	500
param	res	path to\72h present.txt
